# Supplementary material for: Classification of properties and their relation to chemical bonding: Essential steps toward the inverse design of functional materials
Source: Sci Adv. 2022 Nov 25;8(47):eade0828. doi: 10.1126/sciadv.ade0828 (PMC9699668; doi:10.1126/sciadv.ade0828)
Supplement: Supplementary file 2 — Data S1 [file sciadv.ade0828_data_s1.zip]

Archive with 1 entries (1 files):
- sciadv.ade0828_data_s1.csv
