# Supplementary material for: Classification of properties and their relation to chemical bonding: Essential steps toward the inverse design of functional materials
Source: Sci Adv. 2022 Nov 25;8(47):eade0828. doi: 10.1126/sciadv.ade0828 (PMC9699668; doi:10.1126/sciadv.ade0828)
Supplement: Supplementary file 2 — Data S1 [file sciadv.ade0828_data_s1.zip › sciadv.ade0828_data_s1.csv]

Compound	Expert Classification	Clustering Result	t-SNE X	t-SNE Y	Structure	Melting Point (K)	Cond. (S/cm)	Z*	Z*+	ECoN	Grun. TO	Atomic Density (1/A^3)	Density (g/cm^3)	Bandgap (eV)	Eps. Inf	TET	ET	ES
Ag	metallic	metallic	19.930872	5.508161	Fm3m	1234.93	680000	0	0	12.019	nan	0.0587	9.942	0	nan	0	0	0.486
AgSbS2	covalent	ionic	-5.0770645	-3.1036117	C2/c	793.93	9.00E-10	2.0775	1.03875	3.0965	nan	0.0404	4.925	2.06	9.595	0.74	0.37	1.262
AgSbSe2	metavalent	metavalent	-0.9916367	-21.840528	R-3m	910	25	3.99	1.995	6.032	nan	0.04128	6.64	0.7	28.0319	0.63	0.315	0.852
AgBiSe2	metavalent	metavalent	-1.0677669	-22.210772	R3m	1038.15	180	3.97	1.985	6.0265	6.63	0.0395	7.79	0.52	24.254	0.64	0.32	0.862
AgBiTe2	metavalent	metavalent	-1.944864	-21.050425	R3m	828.15	1300	4.249	2.1245	6.008	6.77	0.0333	7.92	0.16	57.553	0.36	0.18	0.908
AgSbTe2	metavalent	metavalent	-2.182223	-21.963293	R3m	847.15	325	4.3	2.15	6.019	3.03	0.0347	6.98	0.35	39.21	0.28	0.14	0.934
AgSnSe2	metallic	metallic	8.767058	-3.358583	R3m	900	10000	0	0	6.031	nan	0.0423	6.75	0	nan	0.69	0.345	0.798
AgSnTe2	metallic	metallic	8.717421	-3.3884726	P4/mmm	818	1900	0	0	6.024	nan	0.0349	6.98	0	nan	0.14	0.22	0.8
Al	metallic	metallic	17.203888	1.6025804	Fm3m	933.35	410000	0	0	12.019	nan	0.062	2.7	0	nan	0	0	0.514
AlBi	covalent	covalent	6.239897	-3.7837694	F43m	923.15	0.0757	1.87	0.623333333	4	1.53	0.0298	5.843	0.02	22.2	1.59	0.53	0.992
AlN	ionic	ionic	-6.2891445	11.419596	P63mc	2690.15	1.00E-11	2.554	0.851333333	4	1.13	0.0941	3.26	6.13	4.43	2.4	0.8	0.512
AlP	ionic	ionic	-4.5373373	9.592783	F43m	2827.05	1.01E-06	2.25	0.75	4	1.2	0.048	2.36	2.45	8.19	2.02	0.673	0.768
AlSb	covalent	covalent	2.2731924	-1.0820597	F43m	1333.15	0.75	1.89	0.63	4	1.11	0.033	4.08	2.21	12.67	1.68	0.56	0.944
As2Te3, R3m	metavalent	metavalent	-5.8326664	-22.437698	R-3m	894.15	650	7.412	2.470666667	4.76	nan	0.0342	6.05	0.24	58.025	0.09	0.03	1.308
Au	metallic	metallic	23.092611	5.9782677	FM3M	1337.15	450000	0	0	12.019	nan	0.0551	18.03	0	nan	0	0	nan
BaO	ionic	ionic	-2.4568381	8.9987135	Fm3m	2196.15	5.21E-06	2.79	1.395	6.038	nan	0.0452	5.75	2.091	4.13	1.44	0.72	0.56
BaS	ionic	ionic	-3.4723954	8.902243	Fm3m	2458.15	3.96E-06	2.6	1.3	6.038	2.59	0.03	4.18	2.151	4.77	1.43	0.715	0.536
BaSe	ionic	ionic	-2.5733733	7.8173013	Fm3m	2053.15	1.00E-05	2.587	1.2935	6.038	2.47	0.0268	4.81	1.949	5.247	1.39	0.695	0.536
BaTe	ionic	ionic	-2.104428	7.1474686	Fm3m	1738.15	5.11E-05	2.59	1.295	6.038	2.36	0.0224	4.94	1.593	5.94	1.37	0.685	0.528
BeO	ionic	ionic	-7.1366634	12.178549	P63mc	2823.15	6.02E-23	1.8	0.9	3.999	1.65	0.1428	1.88	10.6	3.15	1.73	0.865	0.278
BeS	ionic	ionic	-12.786308	15.925095	F43m	853.15	8.54E-13	1.605	0.8025	4	1.555	0.069	2.36	5.5	5.525	1.6	0.8	0.386
BeSe	ionic	ionic	-7.2979565	0.030025871	F43m	1203	3.67E-07	1.555	0.7775	4	0.328	0.0574	4.19	2.67	6.26	1.54	0.77	0.404
BeTe	ionic	ionic	-7.1486435	-0.12897754	F43m	1077	2.02E-07	1.338	0.669	4	1.762	0.044	4.99	2.8	6.795	1.45	0.725	0.508
Bi2Se3 R-3M	metavalent	metavalent	-3.1201606	-18.447561	R-3M	983	1000	4.984	1.661333333	4.764	nan	0.0329	7.16	0.25	17.16	1.01	0.34	1.136
Bi2Te3	metavalent	metavalent	-3.610069	-21.680746	R-3m	853	660	6.91	2.303333333	5.1	1.49	0.0281	7.48	0.13	60	0.69	0.229	1.153
BN	ionic	ionic	-6.7267776	12.779895	F43m	3264	8.26E-10	1.915	0.638333333	4	1.51	0.1678	3.46	4.45	4.5	2.23	0.743	0.884
C, diamond	covalent, sp3	ionic	-6.7558894	12.786573	Fd3m	4100	1.00E-12	0	0	4	0.96	0.175	3.5	5.48	5.81	0	0	1.826
Ca	metallic	metallic	15.908982	1.4609649	P63mmc	1115.15	290000	0	0	12.008	nan	0.0236	1.54	0	nan	0	0	0.408
Ca (Im3m)	metallic	metallic	15.745491	1.2654787	Im3m	1115	290000	0	0	11.27	nan	0.0237	1.58	0	nan	0	0	nan
CaO	ionic	ionic	-6.4918637	11.114681	Fm3m	2901.15	1.22E-15	2.35	1.175	6.038	2.95	0.0706	3.29	6.93	3.77	1.48	0.738	0.464
CaS	ionic	ionic	-4.250836	9.324646	Fm3m	2713.15	1.37E-06	2.37	1.185	6.038	2.52	0.0428	2.57	2.382	4.98	1.46	0.73	0.428
CaSe	ionic	ionic	-2.0344396	5.0180583	Fm3m	1153.15	5.48E-06	2.38	1.19	6.038	2.17	0.0377	3.74	2.08	5.61	1.45	0.725	0.424
CaTe	ionic	ionic	-2.483624	7.4197946	Fm3m	1873	6.11E-05	2.42	1.21	6.038	1.87	0.0306	4.25	1.554	6.61	1.42	0.71	0.42
CdS	covalent, sp3	covalent	-4.745424	6.202148	F43m	1678.15	5.88E-06	2.24	1.12	4	1.89	0.0382	4.58	2.48	6.36	0.85	0.425	1.156
CdSe	covalent, sp3	covalent	-4.2887373	5.0041857	F43m	1537.15	1.25E-06	2.33	1.165	4	1.85	0.0333	5.3	1.73	7.42	0.72	0.36	1.164
CdTe	covalent, sp3	covalent	-1.3837388	-5.5199156	F43m	1346.15	0.00038	2.33	1.165	4	1.87	0.0275	5.47	1.48	8.92	0.52	0.26	1.232
CsBr	ionic	ionic	-15.738992	18.748577	Fm3m	909.15	2.23E-16	1.24	1.24	6.038	nan	0.0197	3.49	7.3	3.36	nan	nan	nan
CsCl	ionic	ionic	-16.497194	16.1703	Fm3m	919.15	1.68E-11	1.26	1.26	6.038	nan	0.0227	3.18	4.849	3.16	0.85	0.85	0.212
CsF	ionic	ionic	-15.823774	16.480865	Fm3m	976.15	2.57E-12	1.3	1.3	6.038	3.6	0.0349	4.41	5.26	2.29	0.88	0.88	0.274
CsF, Pm3m	ionic	ionic	-18.417685	15.27733	Pm3m	976.15	1.17E-13	1.34	1.34	11.27	nan	0.0394	4.97	5.933	2.55	0.87	0.87	0.182
CsI	ionic	ionic	-16.549221	17.814747	Fm3m	899.15	2.75E-14	1.22	1.22	6.038	nan	0.0165	3.55	6.25	3.68	nan	nan	nan
Cu	metallic	metallic	18.998835	6.8451533	Fm3m	1357.77	590000	0	0	12.019	nan	0.0842	8.89	0	nan	0	0	0.508
CuAu	metallic	metallic	21.744322	5.280812	P4/mmm	683	515266.9211	0	0	11.84	nan	0.0666	14.4	0	nan	0	0	nan
GaN	covalent, sp3	ionic	-5.508264	11.4269085	P63mc	2791	1.08E-08	2.69	0.896666667	4	1.61	0.0852	5.92	3.44	6	1.56	0.52	1.2
GaP	covalent, sp3	covalent	-9.978498	4.319705	F43m	1763.15	1.00E-14	2.2	0.733333333	4	1.23	0.0479	4.01	2.27	11.06	0.81	0.27	1.424
GaAs	covalent, sp3	covalent	-6.587829	3.0266032	F43m	1506.15	1.00E-08	2.2	0.733333333	4	1.21	0.0421	5.05	1.42	14.52	0.68	0.227	1.4
GaSb	covalent, sp3	covalent	5.3971176	-6.620695	F43m	976.15	270	2.91	0.97	4	1.23	0.0333	5.29	0.77	23.2	0.3	0.1	1.436
GaSe	covalent, p	covalent	1.7489843	-1.6313059	P63/mmc	1230	0.033	1.744	0.872	3.499	nan	0.0357	4.41	1.235	6.843	0.67	0.223	1.332
Ge	covalent, sp3	covalent	1.148579	-0.39500195	Fd3m	1211.45	0.033	0	0	4	1.14	0.0418	5.04	0.66	16	0	0	1.568
GeSe	covalent, p	ionic	-3.9162292	-2.6166015	Pnma	950.15	1.30E-06	1.96	0.98	3.106	1.41	0.0407	5.12	1.1	16.73	0.65	0.325	1.376
GeTe, R3m (alpha)	metavalent	metavalent	-7.119313	-24.86128	R3m	988	5000	5.98	2.99	4.907	nan	0.0355	5.91	0.1	44.1	0.38	0.19	1.106
Hf	metallic	metallic	23.312443	8.942642	P63mmc	2506	33000	0	0	11.959	nan	0.0445	13.18	0	nan	0.02	0.01	0.8
HgS (beta)	covalent, sp3	ionic	-5.8598666	-3.6592758	F43m	1148.15	2.10E-13	3.4	1.7	4	3.28	0.0369	7.13	2.03	24.6	0.55	0.275	1.336
HgSe	covalent, sp3	covalent	-3.0910122	-14.748895	F43m	1070.15	1.80E-06	3.38	1.69	4	2.55	0.0324	7.52	0.06	19.92	0.4	0.2	1.324
HgTe	covalent, sp3	covalent	-3.12293	-17.778502	F43m	943.15	930	3.3	1.65	4	2	0.0271	7.38	0.14	20.16	0.1	0.05	1.368
InAs	covalent, sp3	covalent	3.1595042	-5.6234446	F43m	1211.15	5	2.74	0.913333333	4	1.33	0.0336	5.29	0.35	16.34	0.72	0.24	1.4
InP	covalent, sp3	covalent	-5.140486	0.84535706	F43m	1328.15	1.67E-07	2.604	0.868	4	1.327	0.03782	4.58	1.34	12.717	0.88	0.293	1.416
InSb	covalent, sp3	covalent	6.987279	-5.4548626	F43m	798.15	50	2.5	0.833333333	4	1.41	0.02741	5.38	0.18	21.34	0.55	0.183	1.388
K	metallic	metallic	15.577732	0.4085698	Im3m	336.65	140000	0	0	11.276	0.79	0.0136	0.88	0	nan	0	0	nan
KBr	ionic	ionic	-16.356953	15.473669	Fm3m	1007.15	2.00E-10	1.14	1.14	6.038	2.99	0.0264	2.61	4.31	2.49	0.83	0.83	0.22
KCl	ionic	ionic	-15.694218	15.948748	Fm3m	1038.15	7.46E-12	1.16	1.16	6.038	2.75	0.0306	1.89	5.027	2.8	0.84	0.84	0.208
KF	ionic	ionic	-13.823676	16.437443	Fm3m	1131.15	8.79E-14	1.13	1.13	6.038	2.73	0.0501	2.42	5.996	1.95	0.86	0.86	0.228
KI	ionic	ionic	-16.6614	15.173253	Fm3m	949.15	1.64E-09	1.16	1.16	6.038	2.75	0.02156	2.97	3.851	2.8	0.82	0.82	0.196
Li	metallic	metallic	16.67676	0.7031056	Im3m	453.69	110000	0	0	11.27	nan	0.0497	0.573	0	nan	0	0	nan
Mg	metallic	metallic	16.539743	1.302714	P63mmc	923.15	230000	0	0	12.013	nan	0.0434	1.75	0	nan	0	0	0.398
MgO	ionic	ionic	-6.7286987	11.631258	Fm3m	3433.15	4.09E-17	2	1	6.038	2.53	0.1037	3.47	7.67	3.23	1.7	0.85	0.244
MgS	ionic	ionic	-5.7589874	9.107746	Fm3m	2200.15	8.36E-11	2.35	1.175	6.038	3.09	0.056	2.02	4.5	5.44	1.67	0.835	0.236
MgSe	ionic	ionic	-9.023357	7.856065	F43m	1560	6.57E-10	1.91	0.955	4	1.48	0.037	3.17	4.05	4.68	1.59	0.795	0.408
MgTe	ionic	ionic	-9.087558	7.878456	F43m	1300	8.56E-09	1.95	0.975	4	1.48	0.029	3.65	3.49	5.55	1.55	0.775	0.432
Na	metallic	metallic	15.985629	0.49286008	Im3m	370.87	210000	0	0	11.27	nan	0.0275	1.05	0	nan	0	0	0.2
NaCl	ionic	ionic	-13.690763	18.167967	Fm3m	1073.15	8.33E-12	1.1	1.1	6.019	2.43	0.0434	2.16	8.5	2.49	0.87	0.87	0.14
NaBr	ionic	ionic	-14.670092	17.416504	Fm3m	1028.15	8.00E-10	1.13	1.13	6.038	nan	0.0365	3.12	7	2.61	nan	nan	nan
NaF	ionic	ionic	-12.752102	15.956615	Fm3m	1268.15	5.61E-14	1.02	1.02	6.038	2.5	0.0772	2.69	6.094	1.86	0.88	0.88	0.15
Nb	metallic	metallic	22.798388	10.325636	Im3m	2750	67000	0	0	11.27	nan	0.0546	8.43	0	nan	0	0	nan
Ni	metallic	metallic	18.40061	8.122048	Fm3m	1728	140000	0	0	12.019	nan	0.0927	9.03	0	nan	0	0	0.6
NiPt	metallic	metallic	22.612242	6.514937	P4/mmm	1720	114717.0432	0	0	11.955	nan	0.0746	15.72	0	nan	0	0	nan
Pb	metallic	metallic	18.60082	3.322471	Fm3m	600.58	52000	0	0	12.019	nan	0.031	10.65	0	nan	0	0	0.452
PbO	covalent, sp3	ionic	-1.5137548	9.135375	P4nmm	1908.15	0.0004	2.7565	1.37825	4.53	0.386	0.0463	8.58	2.42	6.0598	1.17	0.585	0.944
PbS	metavalent	metavalent	-1.0906241	-25.995293	fm-3m	1387.15	118	4.3656	2.1828	6.038	19.97	0.037	7.35	0.56	15.9131	1	0.5	0.74
PbSe	metavalent	metavalent	-1.925893	-26.465233	Fm-3m	1352.15	240	4.8009	2.40045	6.038	17.53	0.0334	7.94	0.47	20.205355	0.86	0.43	0.764
PbTe	metavalent	metavalent	-4.3468566	-26.593946	Fm-3m	1197.15	2900	5.7585	2.87925	6.038	21.39	0.0283	7.85	0.24	26.822	0.68	0.34	0.804
Pd	metallic	metallic	21.427523	7.6551914	Fm3m	1828.05	100000	0	0	12.019	nan	0.0647	11.44	0	nan	0	0	0.622
RbBr	ionic	ionic	-16.660479	15.446463	Fm3m	966.15	3.41E-10	1.16	1.16	6.038	2.7	0.023	3.16	4.193	2.47	0.84	0.84	0.23
RbBr, Pm3m	ionic	ionic	-18.30449	15.155218	Pm3m	966.15	1.18E-09	1.24	1.24	11.27	nan	0.027	3.7	3.922	2.83	0.83	0.83	0.166
RbCl	ionic	ionic	-16.22136	16.003471	Fm3m	1020.15	1.77E-11	1.17	1.17	6.038	2.7	0.0266	2.67	4.839	2.28	0.85	0.85	0.234
RbI	ionic	ionic	-17.562824	17.439987	Fm3m	1577	8.63E-14	1.16	1.16	6.038	nan	0.019	3.36	6	2.59	nan	nan	nan
Sb2S3 new	covalent, p	ionic	-4.9491878	-3.3946385	Pnma	823.15	1.00E-08	3.4	1.416666667	3.15	nan	0.038	4.28	1.88	11.32	0.96	0.4	1.119
Sb2Se3 Recalculated	covalent, p	ionic	-4.580094	-3.9739807	Pnma	884.15	4.00E-07	3.54	1.475	3.38	nan	0.03348	5.34	1.17	15.742	0.93	0.32	1.519
Sb2Te3 R3M (recalculated 2)	metavalent	metavalent	-4.4433494	-19.886662	R-3M	893	2300	5.93	1.976666667	4.85	nan	0.0294	6.12	0.11	37.69	0.39	0.13	1.244
Sc	metallic	metallic	15.723282	2.7139835	P63mmc	1814	18000	0	0	11.89	0.27	0.0406	3.03	0	nan	0	0	nan
Si	covalent, sp3	covalent	-9.391356	1.7456661	Fd3m	1683.15	1.50E-08	0	0	4	0.99	0.0489	2.28	1.22	13	0	0	1.68
SnO	covalent, sp3	ionic	-1.8938812	9.351634	P4nmm	2075.15	0.023	2.957	1.4785	4.588	5.68	0.0531	5.94	0.41	7.283	1.27	0.635	0.888
SnS	covalent, p	ionic	-3.973414	-5.0342665	Pnma	1129.15	0.00034	3.39	1.695	3.33	1.31	0.0391	4.9	1.16	14.06	0.97	0.485	1.12
SnSe (alpha)	covalent, p	covalent	-4.0112967	-5.086604	Pnma	1147.15	2.50E-05	3.49	1.745	3.716	1.97	0.0355	5.83	0.86	17.11	0.83	0.415	1.244
SnTe	metavalent	metavalent	-6.8436437	-26.611588	Fm3m, distorted	1080.35	9800	6.65	3.325	6.038	5.83	0.0303	6.19	0.26	79.17	0.63	0.313	0.944
Sr	metallic	metallic	15.438725	1.6019616	Im3m	1050	77000	0	0	11.27	nan	0.0186	2.71	0	nan	0	0	nan
SrO	ionic	ionic	-6.1545177	10.671939	Fm3m	3643.15	3.08E-12	2.43	1.215	6.038	3.27	0.0567	4.88	5.22	3.77	1.48	0.74	0.5
SrS	ionic	ionic	-3.911778	9.120674	Fm3m	2558.15	7.96E-07	2.4	1.2	6.038	2.32	0.0359	3.57	2.501	4.62	1.47	0.735	0.46
SrSe	ionic	ionic	-2.7997692	7.475752	Fm3m	1873.15	2.74E-06	2.4	1.2	6.038	2.32	0.0319	4.42	2.231	5.14	1.45	0.725	0.46
SrTe	ionic	ionic	-2.2865849	7.200474	Fm3m	1766.15	2.36E-05	2.43	1.215	6.038	2.41	0.0263	4.7	1.762	5.92	1.43	0.715	0.448
Ta	metallic	metallic	24.433249	8.574208	Im3m	3290	77000	0	0	11.27	2.2	0.0548	16.46	0	nan	0	0	0.976
Y	metallic	metallic	15.797538	2.7657955	P63mmc	1799	18000	0	0	11.87	nan	0.0304	4.45	0	nan	0	0	nan
ZnO	covalent, sp3	ionic	-7.9433813	5.875094	F43m	1159.15	1.00E-08	2.22	1.11	4	1.31	0.0806	5.45	3.44	4	1.22	0.61	0.984
ZnS	covalent, sp3	ionic	-5.6196823	7.7488775	F43m	1991.15	6.25E-07	2	1	4	1.8	0.0494	4	3.76	5.8	0.88	0.44	1.168
ZnSe	covalent, sp3	ionic	-5.016926	6.726253	F43m	1803.15	1.00E-05	2.09	1.045	4	1.79	0.04225	5.06	2.82	7.27	0.67	0.345	1.172
ZnTe	covalent, sp3	covalent	-4.611129	5.4865117	F43m	1563.15	5.90E-06	2.08	1.04	4	1.77	0.0338	5.42	2.35	8.96	0.51	0.253	1.222
Zr	metallic	metallic	21.657335	10.192276	P63mmc	2130	24000	0	0	11.99	nan	0.0426	6.45	0	nan	0	0	0.796
AlAu	metallic	metallic	20.309464	5.3283167	Pm3m	1000	172000	0	0	11.27592895	nan	0.059685429	11.1	0	nan	nan	nan	nan
AlCu	metallic	metallic	18.199438	5.3293734	Pm3m	1085	115000	0	0	11.27592895	nan	0.074258899	5.58	0	nan	nan	nan	nan
AlPd (P213)	metallic	metallic	19.978754	9.538773	P213	1918	14200	0	0	10.062	nan	0.067636425	7.49	0	nan	nan	nan	nan
AlPt (P213)	metallic	metallic	21.664314	7.133865	P213	1773	27500	0	0	10.25	nan	0.067	12.404	0	nan	1.98	0.66	nan
Co	metallic	metallic	19.409327	8.478327		1768	160256	0	0	12.019	2.1	0.091631059	8.97	0	nan	0	0	0.712
Cu	metallic	metallic	18.998835	6.8451533	Fm3m	1357.77	590000	0	0	12.019	nan	0.0842	8.89	0	nan	0	0	0.508
CuZr	metallic	metallic	18.853882	5.0308475	Pm3m	1225	13300	0	0	11.27592895	nan	0.057024226	7.33	0	nan	nan	nan	nan
Fe	metallic	metallic	19.180548	9.010436		1811	120000	0	0	11.27592837	1.83	0.087307456	8.1	0	40	0	0	0.948
Ga	metallic	metallic	9.262059	-3.1629565	Cmce	302	37000	0	0	6.616232828	nan	0.049600058	5.1	0	25	nan	nan	nan
GaPd	metallic	metallic	19.690884	5.744822	P213	1305	67000	0	0	9.63	nan	0.0657	9.61	0	nan	nan	nan	nan
GaPt	metallic	metallic	21.969938	6.0463204	P213	1377	28500	0	0	9.99	nan	0.0649	14.27	0	nan	nan	nan	nan
In	metallic	metallic	17.868464	2.9452643	R3m	430	120000	0	0	11.94303	nan	0.036821166	7.02	0	nan	nan	nan	nan
Ir	metallic	metallic	24.544252	7.3343554	Fm3m	2739	212000	0	0	6.019153905	2.3	0.068706858	21.93	0	50	nan	nan	nan
La	metallic	metallic	16.544724	2.5495846	P63mmc	1193	16300	0	0	11.99621635	0.7	0.026918279	6.21	0	nan	nan	nan	nan
Mn	metallic	metallic	18.163652	7.605535	Fm3m	1519	6944	0	0	12.019	nan	0.09253792	8.44	0	nan	0	0	0.908
Mo	metallic	metallic	23.335516	10.149534	Im3m	2896	187000	0	0	11.27592837	nan	0.06292621	10.02	0	nan	nan	nan	nan
NbC	metallic	metallic	20.893929	12.084985	Fm3m	3873	25000	0	0	6.038	1.71	0.0886	7.62	0	nan	1.81	0.453	1.154
NbN	metallic	metallic	20.835869	12.038948	Fm3m	3273	12500	0	0	6.038	nan	0.0914	8.05	0	nan	1.69	0.564	1
Ni	metallic	metallic	18.40061	8.122048	Fm3m	1728	140000	0	0	12.019	nan	0.0927	9.03	0	nan	0	0	0.6
NiO	covalent	ionic	-4.871586	11.83498	Fm3m	2230	1.00E-08	2.31	1.155	6.038	1.47	0.1077	6.62	0.5	5.72	1.05	0.527	0.756
NiAl	metallic	metallic	18.880198	9.550092	Pm3m	1924.15	90909	0	0	11.27	8.45	0.0834	5.91	0	nan	0.49	0.163	0.548
Pt	metallic	metallic	23.810162	6.708225	Fm3m	2041	95200	0	0	12.0191539	2.3	0.06360168	20.6	0	50	nan	nan	nan
Re	metallic	metallic	24.621466	7.9489055	P63mmc	3458	51800	0	0	12.01303891	1.83	0.066396586	20.53	0	nan	nan	nan	nan
Rh	metallic	metallic	21.966103	8.16788	Fm3m	2240	231000	0	0	12.0191539	nan	0.070427843	12.03	0	nan	nan	nan	nan
TiO	metallic	metallic	18.571377	10.473744	Fm3m	2037	6451	0	0	6.038	nan	0.1007	5.38	0	nan	1.52	0.76	0.692
Zn	metallic	metallic	18.35427	4.566937		692.68	179000	0	0	9.605381401	nan	0.064277838	6.98	0	nan	0	0	0.608
IST312 Mittelung	metallic	metallic	8.6919365	-3.3996322		915	10000	0	0	6.028	nan	0.0335046	6.689	0	nan	nan	0.2	0.815
CdS:0.2-CdSe:0.8	covalent, sp3	covalent	-4.350573	5.22193	F43m	1565.35	1.70E-06	2.312	1.156	4	1.858	0.03428	5.156	1.88	7.208	0.746	0.373	1.1624
CdS:0.4-CdSe:0.6	covalent, sp3	covalent	-4.425386	5.4845433	F43m	1593.55	2.32E-06	2.294	1.147	4	1.866	0.03526	5.012	2.03	6.996	0.772	0.386	1.1608
CdS:0.6-CdSe:0.4	covalent, sp3	covalent	-4.528064	5.7545996	F43m	1621.75	3.17E-06	2.276	1.138	4	1.874	0.03624	4.868	2.18	6.784	0.798	0.399	1.1592
CdS:0.8-CdSe:0.2	covalent, sp3	covalent	-4.64014	5.992544	F43m	1649.95	4.31E-06	2.258	1.129	4	1.882	0.03722	4.724	2.33	6.572	0.824	0.412	1.1576
CdTe:0.2-HgTe:0.8	covalent, sp3	covalent	-2.8766491	-17.051477	F43m	1023.75	49.06175486	3.106	1.553	4	1.974	0.02718	6.998	0.408	17.912	0.184	0.092	1.3408
CdTe:0.4-HgTe:0.6	covalent, sp3	covalent	-2.536601	-16.39051	F43m	1104.35	2.588232032	2.912	1.456	4	1.948	0.02726	6.616	0.676	15.664	0.268	0.134	1.3136
CdTe:0.6-HgTe:0.4	covalent, sp3	covalent	-1.084633	-6.4463215	F43m	1184.95	0.136541081	2.718	1.359	4	1.922	0.02734	6.234	0.944	13.416	0.352	0.176	1.2864
CdTe:0.8-HgTe:0.2	covalent, sp3	covalent	-1.2360786	-5.8792334	F43m	1265.55	0.007203167	2.524	1.262	4	1.896	0.02742	5.852	1.212	11.168	0.436	0.218	1.2592
HgSe:0.2-HgTe:0.8	covalent, sp3	covalent	-3.070594	-17.181973	F43m	968.55	16.82057586	3.316	1.658	4	2.11	0.02816	7.408	0.124	20.112	0.16	0.08	1.3592
HgSe:0.4-HgTe:0.6	covalent, sp3	covalent	-3.0857337	-16.298553	F43m	993.95	0.304227712	3.332	1.666	4	2.22	0.02922	7.436	0.108	20.064	0.22	0.11	1.3504
HgSe:0.6-HgTe:0.4	covalent, sp3	covalent	-3.070457	-15.5074215	F43m	1019.35	0.005502457	3.348	1.674	4	2.33	0.03028	7.464	0.092	20.016	0.28	0.14	1.3416
HgSe:0.8-HgTe:0.2	covalent, sp3	covalent	-3.0808048	-15.014195	F43m	1044.75	9.95E-05	3.364	1.682	4	2.44	0.03134	7.492	0.076	19.968	0.34	0.17	1.3328
PbS:0.2-PbSe:0.8	metavalent	metavalent	-1.7474241	-26.260113	fm-3m	1359.15	208.2310048	4.71384	2.35692	6.038	18.018	0.03412	7.822	0.488	19.346904	0.888	0.444	0.7592
PbS:0.4-PbSe:0.6	metavalent	metavalent	-1.5046918	-26.371277	fm-3m	1366.15	180.6672974	4.62678	2.31339	6.038	18.506	0.03484	7.704	0.506	18.488453	0.916	0.458	0.7544
PbS:0.6-PbSe:0.4	metavalent	metavalent	-1.3670545	-26.099478	fm-3m	1373.15	156.7522203	4.53972	2.26986	6.038	18.994	0.03556	7.586	0.524	17.630002	0.944	0.472	0.7496
PbS:0.8-PbSe:0.2	metavalent	metavalent	-1.2016721	-26.09626	fm-3m	1380.15	136.0028014	4.45266	2.22633	6.038	19.482	0.03628	7.468	0.542	16.771551	0.972	0.486	0.7448
PbTe:0.2-PbSe:0.8	metavalent	metavalent	-2.3613293	-26.384464	Fm-3m	1321.15	395.0468407	4.99242	2.49621	6.038	18.302	0.03238	7.922	0.424	21.528684	0.824	0.412	0.772
PbTe:0.4-PbSe:0.6	metavalent	metavalent	-2.8488615	-26.385584	Fm-3m	1290.15	650.2583597	5.18394	2.59197	6.038	19.074	0.03136	7.904	0.378	22.852013	0.788	0.394	0.78
PbTe:0.6-PbSe:0.4	metavalent	metavalent	-3.340722	-26.405186	Fm-3m	1259.15	1070.343794	5.37546	2.68773	6.038	19.846	0.03034	7.886	0.332	24.175342	0.752	0.376	0.788
PbTe:0.8-PbSe:0.2	metavalent	metavalent	-3.8497252	-26.538212	Fm-3m	1228.15	1761.816393	5.56698	2.78349	6.038	20.618	0.02932	7.868	0.286	25.498671	0.716	0.358	0.796
PbTe:0.2-SnTe:0.8	metavalent	metavalent	-6.4076457	-26.551123	Fm-3m	1103.71	7681.755148	6.4717	3.23585	6.038	8.942	0.0299	6.522	0.256	68.7004	0.64	0.3184	0.916
PbTe:0.4-SnTe:0.6	metavalent	metavalent	-5.986571	-26.52831	Fm-3m	1127.07	6021.363485	6.2934	3.1467	6.038	12.054	0.0295	6.854	0.252	58.2308	0.65	0.3238	0.888
PbTe:0.6-SnTe:0.4	metavalent	metavalent	-5.476887	-26.515564	Fm-3m	1150.43	4719.861219	6.1151	3.05755	6.038	15.166	0.0291	7.186	0.248	47.7612	0.66	0.3292	0.86
PbTe:0.8-SnTe:0.2	metavalent	metavalent	-4.8965116	-26.54625	Fm-3m	1173.79	3699.675328	5.9368	2.9684	6.038	18.278	0.0287	7.518	0.244	37.2916	0.67	0.3346	0.832
GeTe, R3m (alpha):0.2-SnTe:0.8	metavalent	metavalent	-6.9208074	-26.288279	R3m	1061.88	8565.936713	6.516	3.258	5.8118	nan	0.03134	6.134	0.228	72.156	0.58	0.2884	0.9764
GeTe, R3m (alpha):0.4-SnTe:0.6	metavalent	metavalent	-6.972346	-25.943447	R3m	1043.41	7487.27263	6.382	3.191	5.5856	nan	0.03238	6.078	0.196	65.142	0.53	0.2638	1.0088
GeTe, R3m (alpha):0.6-SnTe:0.4	metavalent	metavalent	-7.0280733	-25.585257	R3m	1024.94	6544.439133	6.248	3.124	5.3594	nan	0.03342	6.022	0.164	58.128	0.48	0.2392	1.0412
GeTe, R3m (alpha):0.8-SnTe:0.2	metavalent	metavalent	-7.044474	-25.214828	R3m	1006.47	5720.331779	6.114	3.057	5.1332	nan	0.03446	5.966	0.132	51.114	0.43	0.2146	1.0736
Sb2Te3 R3M (recalculated 2):0.2-Bi2Te3:0.8	metavalent	metavalent	-3.680371	-21.300335	R-3M	861	847.1897948	6.714	2.238	5.05	nan	0.02836	7.208	0.126	55.538	0.63	0.2092	1.1712
Sb2Te3 R3M (recalculated 2):0.4-Bi2Te3:0.6	metavalent	metavalent	-3.8480122	-20.892342	R-3M	869	1087.470528	6.518	2.172666667	5	nan	0.02862	6.936	0.122	51.076	0.57	0.1894	1.1894
Sb2Te3 R3M (recalculated 2):0.6-Bi2Te3:0.4	metavalent	metavalent	-4.07018	-20.526155	R-3M	877	1395.899899	6.322	2.107333333	4.95	nan	0.02888	6.664	0.118	46.614	0.51	0.1696	1.2076
Sb2Te3 R3M (recalculated 2):0.8-Bi2Te3:0.2	metavalent	metavalent	-4.280934	-20.16494	R-3M	885	1791.806286	6.126	2.042	4.9	nan	0.02914	6.392	0.114	42.152	0.45	0.1498	1.2258
Bi2Se3 R-3M:0.2-Bi2Te3:0.8	metavalent	metavalent	-3.3313193	-20.901123	R-3M	879	717.1915242	6.5248	2.174933333	5.0328	nan	0.02906	7.416	0.154	51.432	0.754	0.2512	1.1496
Bi2Se3 R-3M:0.4-Bi2Te3:0.6	metavalent	metavalent	-3.2358034	-20.219597	R-3M	905	779.3389128	6.1396	2.046533333	4.9656	nan	0.03002	7.352	0.178	42.864	0.818	0.2734	1.1462
Bi2Se3 R-3M:0.6-Bi2Te3:0.4	metavalent	metavalent	-3.2193289	-19.554604	R-3M	931	846.8716102	5.7544	1.918133333	4.8984	nan	0.03098	7.288	0.202	34.296	0.882	0.2956	1.1428
Bi2Se3 R-3M:0.8-Bi2Te3:0.2	metavalent	metavalent	-3.1856234	-18.917086	R-3M	957	920.2562742	5.3692	1.789733333	4.8312	nan	0.03194	7.224	0.226	25.728	0.946	0.3178	1.1394
PbTe:0.2-AgSbTe2:0.8	metavalent	metavalent	-2.6522312	-22.500565	Fm-3m	917.15	503.4847124	4.5917	2.29585	6.0228	6.702	0.03342	7.154	0.328	36.7324	0.36	0.18	0.908
PbTe:0.4-AgSbTe2:0.6	metavalent	metavalent	-3.2240913	-23.600943	Fm-3m	987.15	779.990325	4.8834	2.4417	6.0266	10.374	0.03214	7.328	0.306	34.2548	0.44	0.22	0.882
PbTe:0.6-AgSbTe2:0.4	metavalent	metavalent	-3.5945802	-24.93468	Fm-3m	1057.15	1208.348321	5.1751	2.58755	6.0304	14.046	0.03086	7.502	0.284	31.7772	0.52	0.26	0.856
PbTe:0.8-AgSbTe2:0.2	metavalent	metavalent	-3.9550047	-25.87942	Fm-3m	1127.15	1871.95356	5.4668	2.7334	6.0342	17.718	0.02958	7.676	0.262	29.2996	0.6	0.3	0.83
GeTe, R3m (alpha):0.2-AgSbTe2:0.8	metavalent	metavalent	-3.0040894	-22.350689	R3m	875.32	561.4365597	4.636	2.318	5.7966	nan	0.03486	6.766	0.3	40.188	0.3	0.15	0.9684
GeTe, R3m (alpha):0.4-AgSbTe2:0.6	metavalent	metavalent	-4.8688073	-23.01839	R3m	903.49	969.8800325	4.972	2.486	5.5742	nan	0.03502	6.552	0.25	41.166	0.32	0.16	1.0028
GeTe, R3m (alpha):0.6-AgSbTe2:0.4	metavalent	metavalent	-5.9329605	-23.65705	R3m	931.66	1675.46495	5.308	2.654	5.3518	nan	0.03518	6.338	0.2	42.144	0.34	0.17	1.0372
GeTe, R3m (alpha):0.8-AgSbTe2:0.2	metavalent	metavalent	-6.64817	-24.304544	R3m	959.83	2894.360853	5.644	2.822	5.1294	nan	0.03534	6.124	0.15	43.122	0.36	0.18	1.0716
AgSbTe2:0.2-AgBiTe2:0.8	metavalent	metavalent	-2.0435674	-21.200686	R3m	831.95	985.2157682	4.2592	2.1296	6.0102	6.022	0.03358	7.732	0.198	53.8844	0.344	0.172	0.9132
AgSbTe2:0.4-AgBiTe2:0.6	metavalent	metavalent	-2.1650038	-21.406025	R3m	835.75	746.6539307	4.2694	2.1347	6.0124	5.274	0.03386	7.544	0.236	50.2158	0.328	0.164	0.9184
AgSbTe2:0.6-AgBiTe2:0.4	metavalent	metavalent	-2.2204874	-21.622528	R3m	839.55	565.8578661	4.2796	2.1398	6.0146	4.526	0.03414	7.356	0.274	46.5472	0.312	0.156	0.9236
AgSbTe2:0.8-AgBiTe2:0.2	metavalent	metavalent	-2.217059	-21.82055	R3m	843.35	428.840071	4.2898	2.1449	6.0168	3.778	0.03442	7.168	0.312	42.8786	0.296	0.148	0.9288
GeTe, R3m (alpha):0.2-Sb2Te3 R3M (recalculated 2):0.8	metavalent	metavalent	-4.9550853	-20.869024	R3m	912	2686.434584	5.94	2.179333333	4.8614	nan	0.03062	6.078	0.108	38.972	0.388	0.142	1.2164
GeTe, R3m (alpha):0.4-Sb2Te3 R3M (recalculated 2):0.6	metavalent	metavalent	-5.433508	-21.999683	R3m	931	3137.795988	5.95	2.382	4.8728	nan	0.03184	6.036	0.106	40.254	0.386	0.154	1.1888
GeTe, R3m (alpha):0.6-Sb2Te3 R3M (recalculated 2):0.4	metavalent	metavalent	-6.1341953	-23.154678	R3m	950	3664.992895	5.96	2.584666667	4.8842	nan	0.03306	5.994	0.104	41.536	0.384	0.166	1.1612
GeTe, R3m (alpha):0.8-Sb2Te3 R3M (recalculated 2):0.2	metavalent	metavalent	-6.6813297	-24.08683	R3m	969	4280.766809	5.97	2.787333333	4.8956	nan	0.03428	5.952	0.102	42.818	0.382	0.178	1.1336
SnTe:0.2-Sb2Te3 R3M (recalculated 2):0.8	metavalent	metavalent	-4.903189	-21.378933	Fm3m, distorted	930.47	3073.459424	6.074	2.246333333	5.0876	nan	0.02958	6.134	0.14	45.986	0.438	0.1666	1.184
SnTe:0.4-Sb2Te3 R3M (recalculated 2):0.6	metavalent	metavalent	-5.474168	-22.990358	Fm3m, distorted	967.94	4107.022971	6.218	2.516	5.3252	nan	0.02976	6.148	0.17	54.282	0.486	0.2032	1.124
SnTe:0.6-Sb2Te3 R3M (recalculated 2):0.4	metavalent	metavalent	-6.100644	-24.626629	Fm3m, distorted	1005.41	5488.160198	6.362	2.785666667	5.5628	nan	0.02994	6.162	0.2	62.578	0.534	0.2398	1.064
SnTe:0.8-Sb2Te3 R3M (recalculated 2):0.2	metavalent	metavalent	-6.395203	-25.74773	Fm3m, distorted	1042.88	7333.755514	6.506	3.055333333	5.8004	nan	0.03012	6.176	0.23	70.874	0.582	0.2764	1.004
PbTe:0.2-Sb2Te3 R3M (recalculated 2):0.8	metavalent	metavalent	-4.4828596	-20.981369	Fm-3m	953.83	2409.139057	5.8957	2.157183333	5.0876	nan	0.02918	6.466	0.136	35.5164	0.448	0.172	1.156
PbTe:0.4-Sb2Te3 R3M (recalculated 2):0.6	metavalent	metavalent	-4.2953835	-22.3372	Fm-3m	1014.66	2523.456954	5.8614	2.3377	5.3252	nan	0.02896	6.812	0.162	33.3428	0.506	0.214	1.068
PbTe:0.6-Sb2Te3 R3M (recalculated 2):0.4	metavalent	metavalent	-4.012497	-24.353533	Fm-3m	1075.49	2643.199437	5.8271	2.518216667	5.5628	nan	0.02874	7.158	0.188	31.1692	0.564	0.256	0.98
PbTe:0.8-Sb2Te3 R3M (recalculated 2):0.2	metavalent	metavalent	-4.0556235	-25.6286	Fm-3m	1136.32	2768.623912	5.7928	2.698733333	5.8004	nan	0.02852	7.504	0.214	28.9956	0.622	0.298	0.892
PbTe:0.2-Bi2Te3:0.8	metavalent	metavalent	-3.7148073	-22.897654	Fm-3m	921.83	887.3904448	6.6797	2.418516667	5.2876	5.47	0.02814	7.554	0.152	53.3644	0.688	0.2512	1.0832
PbTe:0.4-Bi2Te3:0.6	metavalent	metavalent	-3.7590046	-24.136732	Fm-3m	990.66	1193.123942	6.4494	2.5337	5.4752	9.45	0.02818	7.628	0.174	46.7288	0.686	0.2734	1.0134
PbTe:0.6-Bi2Te3:0.4	metavalent	metavalent	-3.9299011	-25.129272	Fm-3m	1059.49	1604.192099	6.2191	2.648883333	5.6628	13.43	0.02822	7.702	0.196	40.0932	0.684	0.2956	0.9436
PbTe:0.8-Bi2Te3:0.2	metavalent	metavalent	-4.1802664	-25.949522	Fm-3m	1128.32	2156.88597	5.9888	2.764066667	5.8504	17.41	0.02826	7.776	0.218	33.4576	0.682	0.3178	0.8738
Ta:0.2-Nb:0.8	metallic	metallic	23.2408	10.016711	Im3m	2858	68890.28591	0	0	11.27	nan	0.05464	10.036	0	nan	0	0	nan
Ta:0.4-Nb:0.6	metallic	metallic	23.650297	9.6552925	Im3m	2966	70833.90288	0	0	11.27	nan	0.05468	11.642	0	nan	0	0	nan
Ta:0.6-Nb:0.4	metallic	metallic	23.992014	9.293274	Im3m	3074	72832.35555	0	0	11.27	nan	0.05472	13.248	0	nan	0	0	nan
Ta:0.8-Nb:0.2	metallic	metallic	24.252243	8.915523	Im3m	3182	74887.19101	0	0	11.27	nan	0.05476	14.854	0	nan	0	0	nan
Ni:0.2-Pd:0.8	metallic	metallic	21.00547	7.6556287	Fm3m	1808.04	106961.0376	0	0	12.019	nan	0.0703	10.958	0	nan	0	0	0.6176
Ni:0.4-Pd:0.6	metallic	metallic	20.544222	7.7377744	Fm3m	1788.03	114406.6356	0	0	12.019	nan	0.0759	10.476	0	nan	0	0	0.6132
Ni:0.6-Pd:0.4	metallic	metallic	20.100939	7.958137	Fm3m	1768.02	122370.5245	0	0	12.019	nan	0.0815	9.994	0	nan	0	0	0.6088
Ni:0.8-Pd:0.2	metallic	metallic	19.699871	8.006765	Fm3m	1748.01	130888.7827	0	0	12.019	nan	0.0871	9.512	0	nan	0	0	0.6044
Ni:0.2-Cu:0.8	metallic	metallic	18.628498	7.157119	Fm3m	1431.816	442493.827	0	0	12.019	nan	0.0859	8.918	0	nan	0	0	0.5264
Ni:0.4-Cu:0.6	metallic	metallic	19.211721	7.3615417	Fm3m	1505.862	331865.7405	0	0	12.019	nan	0.0876	8.946	0	nan	0	0	0.5448
Ni:0.6-Cu:0.4	metallic	metallic	19.102453	7.612828	Fm3m	1579.908	248895.8332	0	0	12.019	nan	0.0893	8.974	0	nan	0	0	0.5632
Ni:0.8-Cu:0.2	metallic	metallic	18.985538	7.8298883	Fm3m	1653.954	186669.2708	0	0	12.019	nan	0.091	9.002	0	nan	0	0	0.5816
Sr:0.2-Ca (Im3m):0.8	metallic	metallic	15.742312	1.3675047	Im3m	1102	222441.873	0	0	11.27	nan	0.02268	1.806	0	nan	0	0	nan
Sr:0.4-Ca (Im3m):0.6	metallic	metallic	15.458114	1.2839761	Im3m	1089	170622.0237	0	0	11.27	nan	0.02166	2.032	0	nan	0	0	nan
Sr:0.6-Ca (Im3m):0.4	metallic	metallic	15.408285	1.3656058	Im3m	1076	130874.0777	0	0	11.27	nan	0.02064	2.258	0	nan	0	0	nan
Sr:0.8-Ca (Im3m):0.2	metallic	metallic	15.490761	1.5768746	Im3m	1063	100385.7758	0	0	11.27	nan	0.01962	2.484	0	nan	0	0	nan
Hf:0.2-Zr:0.8	metallic	metallic	21.96491	10.086165	P63mmc	2205.2	25578.30616	0	0	11.9838	nan	0.04298	7.796	0	nan	0.004	0.002	0.7968
Hf:0.4-Zr:0.6	metallic	metallic	22.28398	9.84277	P63mmc	2280.4	27260.40608	0	0	11.9776	nan	0.04336	9.142	0	nan	0.008	0.004	0.7976
Hf:0.6-Zr:0.4	metallic	metallic	22.624195	9.518627	P63mmc	2355.6	29053.12553	0	0	11.9714	nan	0.04374	10.488	0	nan	0.012	0.006	0.7984
Hf:0.8-Zr:0.2	metallic	metallic	22.971498	9.203222	P63mmc	2430.8	30963.73916	0	0	11.9652	nan	0.04412	11.834	0	nan	0.016	0.008	0.7992
RbBr:0.2-RbI:0.8	ionic	ionic	-17.382837	17.14616	Fm3m	1454.83	4.52E-13	1.16	1.16	6.038	nan	0.0198	3.32	5.6386	2.566	nan	nan	nan
RbBr:0.4-RbI:0.6	ionic	ionic	-17.164043	16.767773	Fm3m	1332.66	2.37E-12	1.16	1.16	6.038	nan	0.0206	3.28	5.2772	2.542	nan	nan	nan
RbBr:0.6-RbI:0.4	ionic	ionic	-16.980011	16.33062	Fm3m	1210.49	1.24E-11	1.16	1.16	6.038	nan	0.0214	3.24	4.9158	2.518	nan	nan	nan
RbBr:0.8-RbI:0.2	ionic	ionic	-16.82111	15.871077	Fm3m	1088.32	6.51E-11	1.16	1.16	6.038	nan	0.0222	3.2	4.5544	2.494	nan	nan	nan
NaBr:0.2-NaCl:0.8	ionic	ionic	-13.716208	17.868267	Fm3m	1064.15	2.08E-11	1.106	1.106	6.0228	nan	0.04202	2.352	8.2	2.514	nan	nan	nan
NaBr:0.4-NaCl:0.6	ionic	ionic	-14.134571	18.108303	Fm3m	1055.15	5.17E-11	1.112	1.112	6.0266	nan	0.04064	2.544	7.9	2.538	nan	nan	nan
NaBr:0.6-NaCl:0.4	ionic	ionic	-14.313413	17.874262	Fm3m	1046.15	1.29E-10	1.118	1.118	6.0304	nan	0.03926	2.736	7.6	2.562	nan	nan	nan
NaBr:0.8-NaCl:0.2	ionic	ionic	-14.479807	17.617506	Fm3m	1037.15	3.21E-10	1.124	1.124	6.0342	nan	0.03788	2.928	7.3	2.586	nan	nan	nan
NaCl:0.2-KCl:0.8	ionic	ionic	-15.250543	16.464958	Fm3m	1045.15	7.63E-12	1.148	1.148	6.0342	2.686	0.03316	1.944	5.7216	2.738	0.846	0.846	0.1944
NaCl:0.4-KCl:0.6	ionic	ionic	-14.787251	16.857674	Fm3m	1052.15	7.80E-12	1.136	1.136	6.0304	2.622	0.03572	1.998	6.4162	2.676	0.852	0.852	0.1808
NaCl:0.6-KCl:0.4	ionic	ionic	-14.309146	17.161589	Fm3m	1059.15	7.97E-12	1.124	1.124	6.0266	2.558	0.03828	2.052	7.1108	2.614	0.858	0.858	0.1672
NaCl:0.8-KCl:0.2	ionic	ionic	-13.825092	17.516047	Fm3m	1066.15	8.15E-12	1.112	1.112	6.0228	2.494	0.04084	2.106	7.8054	2.552	0.864	0.864	0.1536
CaS:0.2-CaSe:0.8	ionic	ionic	-2.2298641	5.417506	Fm3m	1465.15	4.15E-06	2.378	1.189	6.038	2.24	0.03872	3.506	2.1404	5.484	1.452	0.726	0.4248
CaS:0.4-CaSe:0.6	ionic	ionic	-3.2713137	7.2504272	Fm3m	1777.15	3.15E-06	2.376	1.188	6.038	2.31	0.03974	3.272	2.2008	5.358	1.454	0.727	0.4256
CaS:0.6-CaSe:0.4	ionic	ionic	-3.6402233	8.256193	Fm3m	2089.15	2.39E-06	2.374	1.187	6.038	2.38	0.04076	3.038	2.2612	5.232	1.456	0.728	0.4264
CaS:0.8-CaSe:0.2	ionic	ionic	-4.038328	8.965271	Fm3m	2401.15	1.81E-06	2.372	1.186	6.038	2.45	0.04178	2.804	2.3216	5.106	1.458	0.729	0.4272
CsCl:0.2-CsBr:0.8	ionic	ionic	-15.795629	18.149809	Fm3m	911.15	2.11E-15	1.244	1.244	6.038	nan	0.0203	3.428	6.8098	3.32	nan	nan	nan
CsCl:0.4-CsBr:0.6	ionic	ionic	-15.982119	17.677938	Fm3m	913.15	1.99E-14	1.248	1.248	6.038	nan	0.0209	3.366	6.3196	3.28	nan	nan	nan
CsCl:0.6-CsBr:0.4	ionic	ionic	-16.240683	17.233814	Fm3m	915.15	1.88E-13	1.252	1.252	6.038	nan	0.0215	3.304	5.8294	3.24	nan	nan	nan
CsCl:0.8-CsBr:0.2	ionic	ionic	-16.361034	16.766499	Fm3m	917.15	1.78E-12	1.256	1.256	6.038	nan	0.0221	3.242	5.3392	3.2	nan	nan	nan
CsBr:0.2-CsI:0.8	ionic	ionic	-16.483292	18.021107	Fm3m	901.15	1.05E-14	1.224	1.224	6.038	nan	0.01714	3.538	6.46	3.616	nan	nan	nan
CsBr:0.4-CsI:0.6	ionic	ionic	-16.502737	18.334923	Fm3m	903.15	4.01E-15	1.228	1.228	6.038	nan	0.01778	3.526	6.67	3.552	nan	nan	nan
CsBr:0.6-CsI:0.4	ionic	ionic	-16.264238	18.524624	Fm3m	905.15	1.53E-15	1.232	1.232	6.038	nan	0.01842	3.514	6.88	3.488	nan	nan	nan
CsBr:0.8-CsI:0.2	ionic	ionic	-15.855235	18.58973	Fm3m	907.15	5.84E-16	1.236	1.236	6.038	nan	0.01906	3.502	7.09	3.424	nan	nan	nan
Au:0.2-Co:0.8	metallic	metallic	20.103214	7.3529882	FM3M	1681.83	197012.5724	0	0	12.019	nan	0.084324847	10.782	0	nan	0	0	nan
Au:0.4-Co:0.6	metallic	metallic	21.165997	6.8275695	FM3M	1595.66	242199.6909	0	0	12.019	nan	0.077018635	12.594	0	nan	0	0	nan
Au:0.6-Co:0.4	metallic	metallic	22.084732	6.3779263	FM3M	1509.49	297750.9993	0	0	12.019	nan	0.069712424	14.406	0	nan	0	0	nan
Au:0.8-Co:0.2	metallic	metallic	22.682573	6.0219755	FM3M	1423.32	366043.6445	0	0	12.019	nan	0.062406212	16.218	0	nan	0	0	nan
Co:0.2-Ni:0.8	metallic	metallic	18.450485	8.528922		1736	143835.2353	0	0	12.019	nan	0.092486212	9.018	0	nan	0	0	0.6224
Co:0.4-Ni:0.6	metallic	metallic	18.73662	8.553457		1744	147775.5352	0	0	12.019	nan	0.092272424	9.006	0	nan	0	0	0.6448
Co:0.6-Ni:0.4	metallic	metallic	19.067148	8.290164		1752	151823.7777	0	0	12.019	nan	0.092058635	8.994	0	nan	0	0	0.6672
Co:0.8-Ni:0.2	metallic	metallic	19.368998	8.434168		1760	155982.92	0	0	12.019	nan	0.091844847	8.982	0	nan	0	0	0.6896
InP:0.2-GaP:0.8	covalent, sp3	covalent	-9.772759	3.876218	F43m	1676.15	2.78E-13	2.2808	0.760266667	4	1.2494	0.045884	4.124	2.084	11.3914	0.824	0.2746	1.4224
InP:0.4-GaP:0.6	covalent, sp3	covalent	-9.239227	3.2194977	F43m	1589.15	7.75E-12	2.3616	0.7872	4	1.2688	0.043868	4.238	1.898	11.7228	0.838	0.2792	1.4208
InP:0.6-GaP:0.4	covalent, sp3	covalent	-8.195437	2.5935724	F43m	1502.15	2.16E-10	2.4424	0.814133333	4	1.2882	0.041852	4.352	1.712	12.0542	0.852	0.2838	1.4192
InP:0.8-GaP:0.2	covalent, sp3	covalent	-6.840136	1.8608418	F43m	1415.15	6.00E-09	2.5232	0.841066667	4	1.3076	0.039836	4.466	1.526	12.3856	0.866	0.2884	1.4176
InAs:0.2-GaAs:0.8	covalent, sp3	covalent	-4.6099315	2.067236	F43m	1447.15	5.49E-07	2.308	0.769333333	4	1.234	0.0404	5.098	1.206	14.884	0.688	0.2296	1.4
InAs:0.4-GaAs:0.6	covalent, sp3	covalent	-2.416769	0.6335503	F43m	1388.15	3.02E-05	2.416	0.805333333	4	1.258	0.0387	5.146	0.992	15.248	0.696	0.2322	1.4
InAs:0.6-GaAs:0.4	covalent, sp3	covalent	-0.100869514	-1.0900869	F43m	1329.15	0.001657227	2.524	0.841333333	4	1.282	0.037	5.194	0.778	15.612	0.704	0.2348	1.4
InAs:0.8-GaAs:0.2	covalent, sp3	covalent	1.4192436	-3.8413484	F43m	1270.15	0.09102821	2.632	0.877333333	4	1.306	0.0353	5.242	0.564	15.976	0.712	0.2374	1.4
InP:0.2-InAs:0.8	covalent, sp3	covalent	1.8641609	-4.219177	F43m	1234.55	0.15985245	2.7128	0.904266667	4	1.3294	0.034444	5.148	0.548	15.6154	0.752	0.2506	1.4032
InP:0.4-InAs:0.6	covalent, sp3	covalent	0.53632	-2.2265952	F43m	1257.95	0.005110561	2.6856	0.8952	4	1.3288	0.035288	5.006	0.746	14.8908	0.784	0.2612	1.4064
InP:0.6-InAs:0.4	covalent, sp3	covalent	-1.3478389	-1.0325319	F43m	1281.35	0.000163387	2.6584	0.886133333	4	1.3282	0.036132	4.864	0.944	14.1662	0.816	0.2718	1.4096
InP:0.8-InAs:0.2	covalent, sp3	covalent	-3.4495714	0.017635915	F43m	1304.75	5.22E-06	2.6312	0.877066667	4	1.3276	0.036976	4.722	1.142	13.4416	0.848	0.2824	1.4128
GaP:0.2-GaAs:0.8	covalent, sp3	covalent	-7.6960583	3.400948	F43m	1557.55	6.31E-10	2.2	0.733333333	4	1.214	0.04326	4.842	1.59	13.828	0.706	0.2356	1.4048
GaP:0.4-GaAs:0.6	covalent, sp3	covalent	-8.489478	3.7905629	F43m	1608.95	3.98E-11	2.2	0.733333333	4	1.218	0.04442	4.634	1.76	13.136	0.732	0.2442	1.4096
GaP:0.6-GaAs:0.4	covalent, sp3	covalent	-9.121619	4.088183	F43m	1660.35	2.51E-12	2.2	0.733333333	4	1.222	0.04558	4.426	1.93	12.444	0.758	0.2528	1.4144
GaP:0.8-GaAs:0.2	covalent, sp3	covalent	-9.603453	4.2690105	F43m	1711.75	1.58E-13	2.2	0.733333333	4	1.226	0.04674	4.218	2.1	11.752	0.784	0.2614	1.4192
(InP:0.2-GaP:0.8):0.2-(InAs:0.2-GaAs:0.8):0.8	covalent, sp3	covalent	-6.1566653	2.6896164	F43m	1492.95	3.03E-08	2.30256	0.76752	4	1.23708	0.0414968	4.9032	1.3816	14.18548	0.7152	0.2386	1.40448
(InP:0.2-GaP:0.8):0.4-(InAs:0.2-GaAs:0.8):0.6	covalent, sp3	covalent	-7.459153	3.0784051	F43m	1538.75	1.67E-09	2.29712	0.765706667	4	1.24016	0.0425936	4.7084	1.5572	13.48696	0.7424	0.2476	1.40896
(InP:0.2-GaP:0.8):0.6-(InAs:0.2-GaAs:0.8):0.4	covalent, sp3	covalent	-8.3950405	3.4419575	F43m	1584.55	9.18E-11	2.29168	0.763893333	4	1.24324	0.0436904	4.5136	1.7328	12.78844	0.7696	0.2566	1.41344
(InP:0.2-GaP:0.8):0.8-(InAs:0.2-GaAs:0.8):0.2	covalent, sp3	covalent	-9.364594	3.453504	F43m	1630.35	5.05E-12	2.28624	0.76208	4	1.24632	0.0447872	4.3188	1.9084	12.08992	0.7968	0.2656	1.41792
(InP:0.4-GaP:0.6):0.2-(InAs:0.4-GaAs:0.6):0.8	covalent, sp3	covalent	-4.1145225	1.6039864	F43m	1428.35	1.45E-06	2.40512	0.801706667	4	1.26016	0.0397336	4.9644	1.1732	14.54296	0.7244	0.2416	1.40416
(InP:0.4-GaP:0.6):0.4-(InAs:0.4-GaAs:0.6):0.6	covalent, sp3	covalent	-5.763145	2.3791008	F43m	1468.55	6.97E-08	2.39424	0.79808	4	1.26232	0.0407672	4.7828	1.3544	13.83792	0.7528	0.251	1.40832
(InP:0.4-GaP:0.6):0.6-(InAs:0.4-GaAs:0.6):0.4	covalent, sp3	covalent	-7.215781	2.7830305	F43m	1508.75	3.35E-09	2.38336	0.794453333	4	1.26448	0.0418008	4.6012	1.5356	13.13288	0.7812	0.2604	1.41248
(InP:0.4-GaP:0.6):0.8-(InAs:0.4-GaAs:0.6):0.2	covalent, sp3	covalent	-8.35068	3.0125027	F43m	1548.95	1.61E-10	2.37248	0.790826667	4	1.26664	0.0428344	4.4196	1.7168	12.42784	0.8096	0.2698	1.41664
(InP:0.6-GaP:0.4):0.2-(InAs:0.6-GaAs:0.4):0.8	covalent, sp3	covalent	-1.8862262	0.13262744	F43m	1363.75	6.95E-05	2.50768	0.835893333	4	1.28324	0.0379704	5.0256	0.9648	14.90044	0.7336	0.2446	1.40384
(InP:0.6-GaP:0.4):0.4-(InAs:0.6-GaAs:0.4):0.6	covalent, sp3	covalent	-3.7039366	1.1440164	F43m	1398.35	2.92E-06	2.49136	0.830453333	4	1.28448	0.0389408	4.8572	1.1516	14.18888	0.7632	0.2544	1.40768
(InP:0.6-GaP:0.4):0.6-(InAs:0.6-GaAs:0.4):0.4	covalent, sp3	covalent	-5.419365	2.0534034	F43m	1432.95	1.22E-07	2.47504	0.825013333	4	1.28572	0.0399112	4.6888	1.3384	13.47732	0.7928	0.2642	1.41152
(InP:0.6-GaP:0.4):0.8-(InAs:0.6-GaAs:0.4):0.2	covalent, sp3	covalent	-6.996924	2.389956	F43m	1467.55	5.14E-09	2.45872	0.819573333	4	1.28696	0.0408816	4.5204	1.5252	12.76576	0.8224	0.274	1.41536
(InP:0.8-GaP:0.2):0.2-(InAs:0.8-GaAs:0.2):0.8	covalent, sp3	covalent	0.27430707	-1.7197121	F43m	1299.15	0.003334076	2.61024	0.87008	4	1.30632	0.0362072	5.0868	0.7564	15.25792	0.7428	0.2476	1.40352
(InP:0.8-GaP:0.2):0.4-(InAs:0.8-GaAs:0.2):0.6	covalent, sp3	covalent	-1.4766444	-0.3686614	F43m	1328.15	0.000122117	2.58848	0.862826667	4	1.30664	0.0371144	4.9316	0.9488	14.53984	0.7736	0.2578	1.40704
(InP:0.8-GaP:0.2):0.6-(InAs:0.8-GaAs:0.2):0.4	covalent, sp3	covalent	-3.485471	0.6173001	F43m	1357.15	4.47E-06	2.56672	0.855573333	4	1.30696	0.0380216	4.7764	1.1412	13.82176	0.8044	0.268	1.41056
(InP:0.8-GaP:0.2):0.8-(InAs:0.8-GaAs:0.2):0.2	covalent, sp3	covalent	-5.2166867	1.45769	F43m	1386.15	1.64E-07	2.54496	0.84832	4	1.30728	0.0389288	4.6212	1.3336	13.10368	0.8352	0.2782	1.41408
InSb:0.2-GaSb:0.8	covalent, sp3	covalent	5.716751	-6.4160857	F43m	940.55	192.7014632	2.828	0.942666667	4	1.266	0.032122	5.308	0.652	22.828	0.35	0.1166	1.4264
InSb:0.4-GaSb:0.6	covalent, sp3	covalent	6.072413	-6.227068	F43m	904.95	137.5327922	2.746	0.915333333	4	1.302	0.030944	5.326	0.534	22.456	0.4	0.1332	1.4168
InSb:0.6-GaSb:0.4	covalent, sp3	covalent	6.4118547	-6.035222	F43m	869.35	98.15840849	2.664	0.888	4	1.338	0.029766	5.344	0.416	22.084	0.45	0.1498	1.4072
InSb:0.8-GaSb:0.2	covalent, sp3	covalent	6.743206	-5.802752	F43m	833.75	70.05655162	2.582	0.860666667	4	1.374	0.028588	5.362	0.298	21.712	0.5	0.1664	1.3976
InP:0.2-InSb:0.8	covalent, sp3	covalent	5.8743205	-4.5460253	F43m	904.15	1.008600775	2.5208	0.840266667	4	1.3934	0.029492	5.22	0.412	19.6154	0.616	0.205	1.3936
InP:0.4-InSb:0.6	covalent, sp3	covalent	3.9783661	-3.1555293	F43m	1010.15	0.02034551	2.5416	0.8472	4	1.3768	0.031574	5.06	0.644	17.8908	0.682	0.227	1.3992
InP:0.6-InSb:0.4	covalent, sp3	covalent	-0.5800802	-2.717805	F43m	1116.15	0.00041041	2.5624	0.854133333	4	1.3602	0.033656	4.9	0.876	16.1662	0.748	0.249	1.4048
InP:0.8-InSb:0.2	covalent, sp3	covalent	-3.0497143	-0.9825456	F43m	1222.15	8.28E-06	2.5832	0.861066667	4	1.3436	0.035738	4.74	1.108	14.4416	0.814	0.271	1.4104
GaP:0.2-GaSb:0.8	covalent, sp3	covalent	2.432648	-3.1513271	F43m	1133.55	0.139666102	2.768	0.922666667	4	1.23	0.03622	5.034	1.07	20.772	0.402	0.134	1.4336
GaP:0.4-GaSb:0.6	covalent, sp3	covalent	-2.5037527	-0.4852355	F43m	1290.95	7.22E-05	2.626	0.875333333	4	1.23	0.03914	4.778	1.37	18.344	0.504	0.168	1.4312
GaP:0.6-GaSb:0.4	covalent, sp3	covalent	-6.503182	2.0580068	F43m	1448.35	3.74E-08	2.484	0.828	4	1.23	0.04206	4.522	1.67	15.916	0.606	0.202	1.4288
GaP:0.8-GaSb:0.2	covalent, sp3	covalent	-8.983007	3.563029	F43m	1605.75	1.93E-11	2.342	0.780666667	4	1.23	0.04498	4.266	1.97	13.488	0.708	0.236	1.4264
(InP:0.2-GaP:0.8):0.2-(InSb:0.2-GaSb:0.8):0.8	covalent, sp3	covalent	3.106256	-3.5737567	F43m	1087.67	0.207403781	2.71856	0.906186667	4	1.26268	0.0348744	5.0712	0.9384	20.54068	0.4448	0.1482	1.4256
(InP:0.2-GaP:0.8):0.4-(InSb:0.2-GaSb:0.8):0.6	covalent, sp3	covalent	-1.7466671	-1.2782322	F43m	1234.79	0.000223228	2.60912	0.869706667	4	1.25936	0.0376268	4.8344	1.2248	18.25336	0.5396	0.1798	1.4248
(InP:0.2-GaP:0.8):0.6-(InSb:0.2-GaSb:0.8):0.4	covalent, sp3	covalent	-5.5254564	1.418355	F43m	1381.91	2.40E-07	2.49968	0.833226667	4	1.25604	0.0403792	4.5976	1.5112	15.96604	0.6344	0.2114	1.424
(InP:0.2-GaP:0.8):0.8-(InSb:0.2-GaSb:0.8):0.2	covalent, sp3	covalent	-8.375055	2.7571166	F43m	1529.03	2.59E-10	2.39024	0.796746667	4	1.25272	0.0431316	4.3608	1.7976	13.67872	0.7292	0.243	1.4232
(InP:0.4-GaP:0.6):0.2-(InSb:0.4-GaSb:0.6):0.8	covalent, sp3	covalent	3.8366559	-3.9135926	F43m	1041.79	0.307994049	2.66912	0.889706667	4	1.29536	0.0335288	5.1084	0.8068	20.30936	0.4876	0.1624	1.4176
(InP:0.4-GaP:0.6):0.4-(InSb:0.4-GaSb:0.6):0.6	covalent, sp3	covalent	-0.83129215	-2.059894	F43m	1178.63	0.000689729	2.59224	0.86408	4	1.28872	0.0361136	4.8908	1.0796	18.16272	0.5752	0.1916	1.4184
(InP:0.4-GaP:0.6):0.6-(InSb:0.4-GaSb:0.6):0.4	covalent, sp3	covalent	-4.275365	0.5429663	F43m	1315.47	1.54E-06	2.51536	0.838453333	4	1.28208	0.0386984	4.6732	1.3524	16.01608	0.6628	0.2208	1.4192
(InP:0.4-GaP:0.6):0.8-(InSb:0.4-GaSb:0.6):0.2	covalent, sp3	covalent	-7.3650312	2.1805694	F43m	1452.31	3.46E-09	2.43848	0.812826667	4	1.27544	0.0412832	4.4556	1.6252	13.86944	0.7504	0.25	1.42
(InP:0.6-GaP:0.4):0.2-(InSb:0.6-GaSb:0.4):0.8	covalent, sp3	covalent	4.5892982	-4.116343	F43m	995.91	0.457370325	2.61968	0.873226667	4	1.32804	0.0321832	5.1456	0.6752	20.07804	0.5304	0.1766	1.4096
(InP:0.6-GaP:0.4):0.4-(InSb:0.6-GaSb:0.4):0.6	covalent, sp3	covalent	0.15834187	-2.8107946	F43m	1122.47	0.002131123	2.57536	0.858453333	4	1.31808	0.0346004	4.9472	0.9344	18.07208	0.6108	0.2034	1.412
(InP:0.6-GaP:0.4):0.6-(InSb:0.6-GaSb:0.4):0.4	covalent, sp3	covalent	-3.1694653	-0.5189093	F43m	1249.03	9.93E-06	2.53104	0.84368	4	1.30812	0.0370176	4.7488	1.1936	16.06612	0.6912	0.2302	1.4144
(InP:0.6-GaP:0.4):0.8-(InSb:0.6-GaSb:0.4):0.2	covalent, sp3	covalent	-5.9827366	1.5089108	F43m	1375.59	4.63E-08	2.48672	0.828906667	4	1.29816	0.0394348	4.5504	1.4528	14.06016	0.7716	0.257	1.4168
(InP:0.8-GaP:0.2):0.2-(InSb:0.8-GaSb:0.2):0.8	covalent, sp3	covalent	5.2592387	-4.3871655	F43m	950.03	0.679193687	2.57024	0.856746667	4	1.36072	0.0308376	5.1828	0.5436	19.84672	0.5732	0.1908	1.4016
(InP:0.8-GaP:0.2):0.4-(InSb:0.8-GaSb:0.2):0.6	covalent, sp3	covalent	2.7067199	-2.6680827	F43m	1066.31	0.006584738	2.55848	0.852826667	4	1.34744	0.0330872	5.0036	0.7892	17.98144	0.6464	0.2152	1.4056
(InP:0.8-GaP:0.2):0.6-(InSb:0.8-GaSb:0.2):0.4	covalent, sp3	covalent	-1.9332149	-1.7400142	F43m	1182.59	6.38E-05	2.54672	0.848906667	4	1.33416	0.0353368	4.8244	1.0348	16.11616	0.7196	0.2396	1.4096
(InP:0.8-GaP:0.2):0.8-(InSb:0.8-GaSb:0.2):0.2	covalent, sp3	covalent	-4.5281205	0.43044668	F43m	1298.87	6.19E-07	2.53496	0.844986667	4	1.32088	0.0375864	4.6452	1.2804	14.25088	0.7928	0.264	1.4136
InAs:0.2-InSb:0.8	covalent, sp3	covalent	6.542054	-5.229306	F43m	880.75	31.54786722	2.548	0.849333333	4	1.394	0.028648	5.362	0.214	20.34	0.584	0.1944	1.3904
InAs:0.4-InSb:0.6	covalent, sp3	covalent	5.860053	-5.4327083	F43m	963.35	19.90535853	2.596	0.865333333	4	1.378	0.029886	5.344	0.248	19.34	0.618	0.2058	1.3928
InAs:0.6-InSb:0.4	covalent, sp3	covalent	4.865564	-5.8301516	F43m	1045.95	12.55943216	2.644	0.881333333	4	1.362	0.031124	5.326	0.282	18.34	0.652	0.2172	1.3952
InAs:0.8-InSb:0.2	covalent, sp3	covalent	4.037281	-5.805871	F43m	1128.55	7.924465962	2.692	0.897333333	4	1.346	0.032362	5.308	0.316	17.34	0.686	0.2286	1.3976
GaAs:0.2-GaSb:0.8	covalent, sp3	covalent	3.5835624	-4.554224	F43m	1082.15	2.213558537	2.768	0.922666667	4	1.226	0.03506	5.242	0.9	21.464	0.376	0.1254	1.4288
GaAs:0.4-GaSb:0.6	covalent, sp3	covalent	1.3505534	-2.5195928	F43m	1188.15	0.018147561	2.626	0.875333333	4	1.222	0.03682	5.194	1.03	19.728	0.452	0.1508	1.4216
GaAs:0.6-GaSb:0.4	covalent, sp3	covalent	-1.7548832	-0.53427577	F43m	1294.15	0.00014878	2.484	0.828	4	1.218	0.03858	5.146	1.16	17.992	0.528	0.1762	1.4144
GaAs:0.8-GaSb:0.2	covalent, sp3	covalent	-4.311539	1.5576695	F43m	1400.15	1.22E-06	2.342	0.780666667	4	1.214	0.04034	5.098	1.29	16.256	0.604	0.2016	1.4072
(InAs:0.2-GaAs:0.8):0.2-(InSb:0.2-GaSb:0.8):0.8	covalent, sp3	covalent	4.2572784	-4.9009266	F43m	1041.87	3.765882886	2.724	0.908	4	1.2596	0.0337776	5.266	0.7628	21.2392	0.4176	0.1392	1.42112
(InAs:0.2-GaAs:0.8):0.4-(InSb:0.2-GaSb:0.8):0.6	covalent, sp3	covalent	2.221739	-3.3942344	F43m	1143.19	0.073595051	2.62	0.873333333	4	1.2532	0.0354332	5.224	0.8736	19.6504	0.4852	0.1618	1.41584
(InAs:0.2-GaAs:0.8):0.6-(InSb:0.2-GaSb:0.8):0.4	covalent, sp3	covalent	-0.2793685	-1.6327492	F43m	1244.51	0.001438237	2.516	0.838666667	4	1.2468	0.0370888	5.182	0.9844	18.0616	0.5528	0.1844	1.41056
(InAs:0.2-GaAs:0.8):0.8-(InSb:0.2-GaSb:0.8):0.2	covalent, sp3	covalent	-2.511636	0.29520616	F43m	1345.83	2.81E-05	2.412	0.804	4	1.2404	0.0387444	5.14	1.0952	16.4728	0.6204	0.207	1.40528
(InAs:0.4-GaAs:0.6):0.2-(InSb:0.4-GaSb:0.6):0.8	covalent, sp3	covalent	4.8317122	-5.2559896	F43m	1001.59	6.406821267	2.68	0.893333333	4	1.2932	0.0324952	5.29	0.6256	21.0144	0.4592	0.153	1.41344
(InAs:0.4-GaAs:0.6):0.4-(InSb:0.4-GaSb:0.6):0.6	covalent, sp3	covalent	3.276886	-4.1439543	F43m	1098.23	0.298455067	2.614	0.871333333	4	1.2844	0.0340464	5.254	0.7172	19.5728	0.5184	0.1728	1.41008
(InAs:0.4-GaAs:0.6):0.6-(InSb:0.4-GaSb:0.6):0.4	covalent, sp3	covalent	1.2422253	-2.8422244	F43m	1194.87	0.013903217	2.548	0.849333333	4	1.2756	0.0355976	5.218	0.8088	18.1312	0.5776	0.1926	1.40672
(InAs:0.4-GaAs:0.6):0.8-(InSb:0.4-GaSb:0.6):0.2	covalent, sp3	covalent	-0.61597556	-1.0269809	F43m	1291.51	0.000647667	2.482	0.827333333	4	1.2668	0.0371488	5.182	0.9004	16.6896	0.6368	0.2124	1.40336
(InAs:0.6-GaAs:0.4):0.2-(InSb:0.6-GaSb:0.4):0.8	covalent, sp3	covalent	5.4243135	-5.485136	F43m	961.31	10.89979694	2.636	0.878666667	4	1.3268	0.0312128	5.314	0.4884	20.7896	0.5008	0.1668	1.40576
(InAs:0.6-GaAs:0.4):0.4-(InSb:0.6-GaSb:0.4):0.6	covalent, sp3	covalent	4.3029027	-4.675125	F43m	1053.27	1.21034535	2.608	0.869333333	4	1.3156	0.0326596	5.284	0.5608	19.4952	0.5516	0.1838	1.40432
(InAs:0.6-GaAs:0.4):0.6-(InSb:0.6-GaSb:0.4):0.4	covalent, sp3	covalent	2.6016488	-4.0733743	F43m	1145.23	0.13440029	2.58	0.86	4	1.3044	0.0341064	5.254	0.6332	18.2008	0.6024	0.2008	1.40288
(InAs:0.6-GaAs:0.4):0.8-(InSb:0.6-GaSb:0.4):0.2	covalent, sp3	covalent	1.0136894	-2.9181	F43m	1237.19	0.014924201	2.552	0.850666667	4	1.2932	0.0355532	5.224	0.7056	16.9064	0.6532	0.2178	1.40144
(InAs:0.8-GaAs:0.2):0.2-(InSb:0.8-GaSb:0.2):0.8	covalent, sp3	covalent	6.0530243	-5.2889194	F43m	921.03	18.54360662	2.592	0.864	4	1.3604	0.0299304	5.338	0.3512	20.5648	0.5424	0.1806	1.39808
(InAs:0.8-GaAs:0.2):0.4-(InSb:0.8-GaSb:0.2):0.6	covalent, sp3	covalent	5.1243124	-5.142975	F43m	1008.31	4.908396697	2.602	0.867333333	4	1.3468	0.0312728	5.314	0.4044	19.4176	0.5848	0.1948	1.39856
(InAs:0.8-GaAs:0.2):0.6-(InSb:0.8-GaSb:0.2):0.4	covalent, sp3	covalent	3.844033	-5.133533	F43m	1095.59	1.299227201	2.612	0.870666667	4	1.3332	0.0326152	5.29	0.4576	18.2704	0.6272	0.209	1.39904
(InAs:0.8-GaAs:0.2):0.8-(InSb:0.8-GaSb:0.2):0.2	covalent, sp3	covalent	2.5746708	-4.667388	F43m	1182.87	0.343898716	2.622	0.874	4	1.3196	0.0339576	5.266	0.5108	17.1232	0.6696	0.2232	1.39952
